# Supplementary material for: Characterization of normative fetal rhesus macaque brain development with magnetic resonance imaging
Source: Imaging Neurosci (Camb). 2025 Sep 30;3:IMAG.a.160. doi: 10.1162/IMAG.a.160 (PMC12487360; doi:10.1162/IMAG.a.160)
Supplement: Supplementary Table 1 [file IMAG.a.160_Suppl_Table1.csv]

study	Dam	Fetus	Sequence	Reconstruction	Version	Resolution	Coil	Scans	PCAge	GroupAge	Age	Sex	ICV	BV	SG	NWM	CP	Vent	Cer	Brainstem	K_L	K_R	K	SA_L	SA_R	SA	THICK	CR	NDMK	BVresid	CPresid	SGresid	NWMresid	CSFresid	Cerresid	Ventresid	Brainstemresid	SAresid	NMDKresid	Thickresid
FASD	11	12	T2-HASTE	ISPD	Tim Trio	(0.512x0.512x1.0)	15c-HE	1	83	85	-82	F	12528.875	7063.75	399.25	1986	2224.625	636.625	174.5	382.75	0.1392562	0.1386058	0.138931	1102.708	1110.441	2213.149	1.005185372	9.383943776	1.303720693	-0.07967882	-0.09780777	0.021203139	-0.126574806	-0.361668589	-0.004318184	-0.311169821	-0.015496488	-1.182165363	-0.012656081	-0.056092911
FASD	14	13	T2-HASTE	ISPD	Tim Trio	(0.512x0.512x1.0)	15c-HE	1	87	85	-78	M	15523.125	8803.5	486.375	2530.25	2940.125	733	204.875	452.375	0.1351368	0.1344874	0.1348121	1288.248	1297.183	2585.431	1.137189505	10.14253572	1.36733654	0.213867051	0.082401877	-0.027909957	0.040023532	-0.443930371	-0.013211636	-0.297919821	0.005695579	0.832503079	0.011006603	-0.008630796
FASD	15	14	T2-HASTE	ISPD	Tim Trio	(0.512x0.512x1.0)	15c-HE	1	84	85	-81	M	13386.5	7354.875	387	2102.125	2480.375	590	185.75	389.375	0.1381561	0.1395379	0.138847	1136.011	1137.249	2273.26	1.091109244	9.510527929	1.320508271	-0.130098197	0.033164762	-0.022857742	-0.091984757	-0.118737686	-0.002211126	-0.346044821	-0.020715143	-0.952362748	-0.00424132	0.007365156
Protein Malnutrition	6	18	T2-HASTE	ISPD	Tim Trio	(0.512x0.512x1.0)	15c-HE	1	83	85	-82	M	12099.75	6876.75	389.375	1975.875	2184.125	576.375	191.75	405.375	0.1391347	0.1413423	0.1402385	1058.749	1072.403	2131.152	1.02485651	9.208465878	1.291381442	-0.26667882	-0.13830777	0.011328139	-0.136699806	-0.603793589	0.012931816	0.397556817	0.007128512	-2.002135363	-0.024995332	-0.036421773
Protein Malnutrition	7	19	T2-HASTE	ISPD	Tim Trio	(0.512x0.512x1.0)	15c-HE	1	85	85	-80	F	14442.5	7927.25	453	2333.375	2678.25	555	215.5	401.5	0.13742	0.1389609	0.13819045	1186.537	1193.895	2380.432	1.125110904	9.732131312	1.344887605	0.087530838	0.100359785	0.009819279	0.049590479	0.033622337	0.017958429	-1.103737858	-0.020611752	-0.287056538	0.010765029	0.019778748
Protein Malnutrition	8	20	T2-HASTE	ISPD	Tim Trio	(0.512x0.512x1.0)	15c-HE	1	90	85	-75	F	16218.625	9546.5	515.5	2892.875	3221.375	687.25	259.625	449.375	0.1362752	0.1344848	0.13538	1386.244	1396.378	2782.622	1.157676105	10.52221514	1.424497486	-0.271379659	-0.105039182	-0.116151003	0.014844748	-1.546978074	0.006981616	0.35745843	-0.035429004	1.063475026	0.024177905	-0.042118911
Protein Malnutrition	9	21	T2-HASTE	ISPD	Tim Trio	(0.512x0.512x1.0)	15c-HE	1	86	85	-79	M	15464	8632	489	2488.875	2809.125	659	220.625	445.125	0.1365511	0.1361082	0.13632965	1294.501	1290.685	2585.186	1.086623941	10.14205515	1.382662829	0.424122516	0.094460139	0.011002294	0.106612904	0.01231272	0.013047665	-0.753822004	0.010816011	1.315942208	0.038054595	-0.039403155
Protein Malnutrition	10	22	T2-HASTE	ISPD	Tim Trio	(0.512x0.512x1.0)	15c-HE	1	78	85	-87	M	11943.375	6071.375	321.375	1593.75	2023	579.625	150.125	345.625	0.1429143	0.1448321	0.1438732	965.7689	966.0718	1931.8407	1.047187793	8.767297142	1.261379095	0.446491562	0.242732894	0.079480512	-0.212074763	1.522840372	0.011051959	0.434606617	0.003854007	-2.572992215	-0.024875317	0.110348805
Protein Malnutrition	12	23	T2-HASTE	ISPD	Tim Trio	(0.512x0.512x1.0)	15c-HE	1	86	85	-79	F	15604.125	8573.75	452.75	2439.125	2759.875	746	197.125	434.125	0.1316152	0.1336331	0.13262415	1268.353	1269.328	2537.681	1.087557892	10.04843862	1.332665631	0.365872516	0.045210139	-0.025247706	0.056862904	0.21068772	-0.010452335	-0.933976724	-0.000183989	0.840892208	-0.011942603	-0.038469204
Protein Malnutrition	13	24	T2-HASTE	ISPD	Tim Trio	(0.512x0.512x1.0)	15c-HE	1	84	85	-81	M	15266.25	8097.875	412.125	2355.625	2715.625	576.875	204.875	441.625	0.1363472	0.1345877	0.13546745	1213.672	1204.741	2418.413	1.122895469	9.809464606	1.328863156	0.612901803	0.268414762	0.002267258	0.161515243	1.018012314	0.016913874	0.451422666	0.031534857	0.499167252	0.004113565	0.039151381
Protein Malnutrition	6	25	T2-HASTE	ISPD	Tim Trio	(0.512x0.512x1.0)	15c-HE	1	83	85	-82	M	13172.25	7250.625	409.75	2082.25	2310.375	566.125	190.25	418.625	0.1371127	0.1373513	0.137232	1109.379	1102.127	2211.506	1.044706639	9.380459898	1.287299273	0.10719618	-0.01205777	0.031703139	-0.030324806	0.094831411	0.011431816	-0.894188406	0.020378512	-1.198595363	-0.029077501	-0.016571644
Protein Malnutrition	7	26	T2-HASTE	ISPD	Tim Trio	(0.512x0.512x1.0)	15c-HE	1	86	85	-79	F	14521.375	7722	461.125	2251.625	2642.75	504.875	196.5	436.5	0.1413077	0.1384569	0.1398823	1172.279	1174.463	2346.742	1.126135723	9.663016991	1.351685042	-0.485877484	-0.071914861	-0.016872706	-0.130637096	-0.02031228	-0.011077335	0.44055196	0.002191011	-1.068497792	0.007076808	0.000108627
Protein Malnutrition	9	27	T2-HASTE	ISPD	Tim Trio	(0.512x0.512x1.0)	15c-HE	1	84	85	-81	M	14203.625	7605.125	421	2153	2477.125	621.375	191	409.5	0.1360314	0.1370732	0.1365523	1154.612	1164.989	2319.601	1.067909955	9.606976178	1.311854693	0.120151803	0.029914762	0.011142258	-0.041109757	0.448137314	0.003038874	-0.912212167	-0.000590143	-0.488952748	-0.012894898	-0.015834133
Protein Malnutrition	8	28	T2-HASTE	ISPD	Tim Trio	(0.512x0.512x1.0)	15c-HE	1	82	85	-83	M	14273.78041	7979.489878	376.91169	2236.701722	2647.804688	812.513916	162.610474	385.392212	0.1313554	0.1315946	0.131475	1203.749	1211.895	2415.644	1.096107161	9.803847247	1.288960817	1.164637773	0.44444112	0.029151335	0.198158642	0.782561892	-0.007484877	0.538422666	-0.00119079	1.181810377	-0.019941019	0.05814984
Protein Malnutrition	10	29	T2-HASTE	ISPD	Tim Trio	(0.512x0.512x1.0)	15c-HE	1	85	85	-80	F	14714	7963.25	447.375	2345.625	2725.875	525.25	198.25	431.375	0.1394022	0.1392512	0.1393267	1207.64	1216.795	2424.435	1.124334123	9.821670103	1.368420884	0.123530838	0.147984785	0.004194279	0.061840479	0.269122337	0.000708429	-0.981436901	0.009263248	0.152973462	0.034298308	0.019001967
Protein Malnutrition	16	30	T2-HASTE	ISPD	Tim Trio	(0.512x0.512x1.0)	15c-HE	1	87	85	-78	M	14952.375	8200.625	456.25	2350.875	2679.375	673.5	223.25	450.75	0.136597	0.1374933	0.13704515	1217.553	1218.171	2435.724	1.10003227	9.844510077	1.34914236	-0.389007949	-0.178348123	-0.058034957	-0.139351468	-0.411805371	0.005163364	0.388913874	0.004070579	-0.664566921	-0.007187577	-0.045788031
Protein Malnutrition	8	31	T2-HASTE	ISPD	Tim Trio	(0.512x0.512x1.0)	15c-HE	1	83	85	-82	M	13106.875	7468.5	391.75	2116.125	2430.375	637.625	184.625	400.375	0.1351232	0.141317	0.1382201	1147.083	1150.64	2297.723	1.057731937	9.561563331	1.32160024	0.32507118	0.10794223	0.013703139	0.003550194	-0.188418589	0.005806816	-0.91967712	0.002128512	-0.336425363	0.005223466	-0.003546346
Protein Malnutrition	6	32	T2-HASTE	ISPD	Tim Trio	(0.512x0.512x1.0)	15c-HE	1	87	85	-78	F	14930.375	8847.875	494.75	2646.875	2883.125	690	217.625	449.5	0.1348545	0.1339994	0.13442695	1307.476	1317.831	2625.307	1.098204896	10.22045237	1.373904239	0.258242051	0.025401877	-0.019534957	0.156648532	-1.081055371	-0.000461636	0.387306817	0.002820579	1.231263079	0.017574302	-0.047615405
Protein Malnutrition	7	33	T2-HASTE	ISPD	Tim Trio	(0.512x0.512x1.0)	15c-HE	1	83	85	-82	F	11353.625	6535.375	382	1888	2085	534.875	153.5	369.125	0.1440602	0.1413329	0.14269655	1047.979	1055.241	2103.22	0.991337093	9.147921341	1.305376815	-0.60805382	-0.23743277	0.003953139	-0.224574806	-1.008543589	-0.025318184	-1.065686901	-0.029121488	-2.281455363	-0.010999959	-0.06994119
Protein Malnutrition	9	34	T2-HASTE	ISPD	Tim Trio	(0.512x0.512x1.0)	15c-HE	1	86	85	-79	F	14479.625	8423	472.125	2478.75	2764.875	609.875	201.25	445	0.1353342	0.1352556	0.1352949	1268.439	1272.475	2540.914	1.088141905	10.05483743	1.360368225	0.215122516	0.050210139	-0.005872706	0.096487904	-0.76306228	-0.006327335	0.297297666	0.010691011	0.873222208	0.015759991	-0.037885191
Protein Malnutrition	10	35	T2-HASTE	ISPD	Tim Trio	(0.512x0.512x1.0)	15c-HE	1	85	85	-80	M	11065.25	6498.375	338.875	1850.875	1945.75	596.75	156.375	388.5	0.1389027	0.1416117	0.1402572	1028.722	1040.01	2068.732	0.94055199	9.072608827	1.272498711	-1.341344162	-0.632140215	-0.104305721	-0.432909521	-1.914752663	-0.041166571	-1.110688406	-0.033611752	-3.404056538	-0.061623865	-0.164780166
FASD	27	6	T2-HASTE	ISPD	Tim Trio	(0.512x0.512x1.0)	15c-HE	1	110	110	-55	F	33624.5	20398.625	1567.75	8702.375	7626.5	323.375	610.875	712.875	0.1634958	0.1616093	0.16255255	2810.579	2845.885	5656.464	1.348280481	15.00211823	2.438632574	-0.549083294	-0.519433776	-0.072254114	0.328984704	-0.99548993	-0.023669822	-0.996188406	-0.059217555	0.119219301	0.064346316	-0.043507765
FASD	28	7	T2-HASTE	ISPD	Tim Trio	(0.512x0.512x1.0)	15c-HE	1	110	110	-55	M	41545.5	23867.625	1771.75	9378.125	9888.25	336.625	705.25	864	0.1636855	0.1641722	0.16392885	3361.571	3310.249	6671.82	1.482091843	16.29304401	2.670899968	2.919916706	1.742316224	0.131745886	1.004734704	3.45651007	0.070705178	-0.962063406	0.091907445	10.2727793	0.29661371	0.090303597
FASD	29	8	T2-HASTE	ISPD	Tim Trio	(0.512x0.512x1.0)	15c-HE	1	110	110	-55	F	35712.75	21310.125	1698.25	8365.75	8572.5	288.5	785.75	848	0.1701179	0.1690158	0.16956685	3008.79	3039.627	6048.417	1.417312993	15.51318361	2.630521679	0.362416706	0.426566224	0.058245886	-0.007640296	0.18126007	0.151205178	-1.01130212	0.075907445	4.038749301	0.256235421	0.025524747
FASD	30	15	T2-HASTE	ISPD	Tim Trio	(0.512x0.512x1.0)	15c-HE	1	110	110	-55	F	28330.875	17361	1461.25	7079	6514.25	249.125	617.375	731.25	0.1721486	0.1695608	0.1708547	2545.568	2600.72	5146.288	1.265815283	14.30958747	2.444860274	-3.586708294	-1.631683776	-0.178754114	-1.294390296	-3.25148993	-0.017169822	0.457806817	-0.040842555	-4.982540699	0.070574016	-0.125972963
FASD	31	17	T2-HASTE	ISPD	Tim Trio	(0.512x0.512x1.0)	15c-HE	1	110	110	-55	F	29660.25	19092.875	1537.625	8217.25	6934.75	274.625	561.625	722.375	0.1687484	0.166786	0.1677672	2799.49	2775.433	5574.923	1.243918526	14.89359386	2.498656541	-1.854833294	-1.211183776	-0.102379114	-0.156140296	-3.65398993	-0.072919822	0.514913365	-0.049717555	-0.696190699	0.124370283	-0.14786972
Protein Malnutrition	7	19	T2-HASTE	ISPD	Tim Trio	(0.512x0.512x1.0)	15c-HE	2	126	122	-39	F	43228.875	28419	2408.125	12676.375	10977.375	420.25	1026	910.875	0.1984341	0.2000965	0.1992653	4602.137	4464.06	9066.197	1.210802611	18.99295967	3.784637806	-2.86916154	-2.57710675	-0.0841961	0.041623843	-1.462104481	-0.148072004	0.433413874	-0.118959831	-9.450360776	-0.042101767	-0.222459692
FASD	37	9	T2-HASTE	ISPD	Tim Trio	(0.512x0.512x1.0)	15c-HE	1	135	135	-30	F	53953.625	38346	3152.875	14847.75	17148.75	553	1497.875	1145.75	0.1952068	0.1967196	0.1959632	6340.285	6294.127	12634.412	1.357304954	22.42113469	4.393717301	2.114238174	0.694748931	0.243955979	1.231345097	-1.12204603	-0.051313405	0.402038874	-0.033526078	7.97588283	0.112165415	-0.0843884
FASD	38	10	T2-HASTE	ISPD	Tim Trio	(0.512x0.512x1.0)	15c-HE	1	135	135	-30	M	51229.25	35200.75	2828	13315.5	15677.625	587.125	1627.875	1164.625	0.1995203	0.1995414	0.19953085	5770.329	5683.344	11453.673	1.368785803	21.3477673	4.259538155	-1.031011826	-0.776376069	-0.080919021	-0.300904903	-0.70117103	0.078686595	-0.385419821	-0.014651078	-3.83150717	-0.022013731	-0.072907551
FASD	39	11	T2-HASTE	ISPD	Tim Trio	(0.512x0.512x1.0)	15c-HE	1	134	135	-31	F	47180.125	33363.25	2923.5	12587.5	14601.5	495	1604.625	1151.125	0.2000552	0.2003095	0.20018235	5485.637	5510.683	10996.32	1.327853318	20.91720992	4.187256238	-2.370293942	-1.551628853	0.057873105	-0.955740708	-2.87620988	0.098322881	-1.110737858	-0.011505327	-6.796849173	-0.059334932	-0.113172073
FASD	40	16	T2-HASTE	ISPD	Tim Trio	(0.512x0.512x1.0)	15c-HE	1	137	135	-28	F	50912.75	35431	2723.75	13246	16214.5	524.5	1562.75	1159.5	0.2005176	0.2000637	0.20029065	5897.71	5941.91	11839.62	1.369511859	21.70445834	4.347200069	-1.755846984	-0.821377552	-0.26939576	-0.496825547	-1.312977123	-0.072487857	-0.359919821	-0.053060798	-2.88486844	0.005123081	-0.073367907
Protein Malnutrition	6	18	T2-HASTE	ISPD	Tim Trio	(0.512x0.512x1.0)	15c-HE	2	137	135	-28	M	50767.875	35988.875	2919.125	13761	16113.125	531.5	1560.625	1103.5	0.2014911	0.1985938	0.20004245	5925.894	5874.896	11800.79	1.365427654	21.66883742	4.334687327	-1.197971984	-0.922752552	-0.07402076	0.018174453	-2.015727123	-0.074612857	-0.832601724	-0.109060798	-3.27316844	-0.007389661	-0.077452112
Protein Malnutrition	8	20	T2-HASTE	ISPD	Tim Trio	(0.512x0.512x1.0)	15c-HE	2	132	135	-33	F	46929.5	32617.625	2623	12451.625	14670.375	487.125	1343.375	1042.125	0.2038064	0.2014206	0.2026135	5489.253	5461.649	10950.902	1.339649921	20.87396815	4.229347745	-2.079110861	-0.862666187	-0.153722072	-0.922370013	-2.29885472	-0.077726723	0.642418566	-0.087223826	-3.71929585	0.063214783	-0.099869083
Protein Malnutrition	9	21	T2-HASTE	ISPD	Tim Trio	(0.512x0.512x1.0)	15c-HE	2	135	135	-30	M	57998.375	39356.25	3121.875	14701.5	17975.375	655	1716	1186.5	0.1970316	0.1950313	0.19603145	6367.483	6354.164	12721.647	1.412975458	22.49840552	4.410395057	3.124488174	1.521373931	0.212955979	1.085095097	1.91245397	0.166811595	-0.880337167	0.007223922	8.84823283	0.128843171	-0.028717896
Protein Malnutrition	10	22	T2-HASTE	ISPD	Tim Trio	(0.512x0.512x1.0)	15c-HE	2	133	135	-32	M	54136.875	37936.25	3004.125	14566.125	17134.625	551.375	1528.875	1151.125	0.196934	0.1984385	0.19768625	6237.424	6178.86	12416.284	1.380012329	22.22674613	4.393922091	2.714464118	1.288595855	0.182566764	1.103476558	-0.452888505	0.065287834	0.32770843	0.005138224	9.115545552	0.185729386	-0.060289785
Protein Malnutrition	12	23	T2-HASTE	ISPD	Tim Trio	(0.512x0.512x1.0)	15c-HE	2	136	135	-29	F	56230.75	40307	3130.25	16182.25	17647.75	610.75	1497.625	1238.375	0.1942163	0.1938085	0.1940124	6422.248	6332.708	12754.956	1.383599442	22.52783998	4.370680301	3.590755764	0.899409242	0.178822757	2.499506569	-0.839735179	-0.0945619	-1.04080212	0.042454329	7.675314892	0.05737638	-0.058710746
Protein Malnutrition	13	24	T2-HASTE	ISPD	Tim Trio	(0.512x0.512x1.0)	15c-HE	2	134	135	-31	M	55533.125	39251.625	3091.25	15219.75	17527.5	586.625	1604.25	1222.25	0.1952484	0.1951427	0.19519555	6423.266	6319.833	12743.099	1.375450352	22.51736661	4.39528976	3.518081058	1.374371147	0.225623105	1.676509292	-0.41158488	0.097947881	0.455413365	0.059619673	10.67094083	0.14869859	-0.065575039
Protein Malnutrition	6	25	T2-HASTE	ISPD	Tim Trio	(0.512x0.512x1.0)	15c-HE	2	136	135	-29	M	48003.75	33598.625	2946.875	12708.625	14870.25	526.5	1376.375	1170	0.2029005	0.2035815	0.203241	5503.613	5494.42	10998.033	1.352082686	20.91883909	4.251565776	-3.117619236	-1.878090758	-0.004552243	-0.974118431	-2.358360179	-0.2158119	0.458806817	-0.025920671	-9.893915108	-0.061738145	-0.090227502
Protein Malnutrition	7	26	T2-HASTE	ISPD	Tim Trio	(0.512x0.512x1.0)	15c-HE	2	135	135	-30	F	44727.5	31305	2622.375	11745.625	14133.875	438.5	1279.75	1084.875	0.2081872	0.2065597	0.20737345	5365.264	5379.738	10745.002	1.315390635	20.67679969	4.287819287	-4.926761826	-2.320126069	-0.286544021	-1.870779903	-3.30717103	-0.269438405	-0.740851724	-0.094401078	-10.91821717	0.006267401	-0.126302719
Protein Malnutrition	9	27	T2-HASTE	ISPD	Tim Trio	(0.512x0.512x1.0)	15c-HE	2	132	135	-33	M	54181.375	36417.375	2920.125	13619.25	16795.75	588.5	1332.625	1161.125	0.1952251	0.1962941	0.1957596	5836.903	5727.617	11564.52	1.452351676	21.45081888	4.199203724	1.720639139	1.262708813	0.143402928	0.245254987	1.15327028	-0.088476723	0.471913365	0.031776174	2.41688415	0.033070762	0.012832672
Protein Malnutrition	8	28	T2-HASTE	ISPD	Tim Trio	(0.512x0.512x1.0)	15c-HE	2	133	135	-32	M	55316	39230.625	2872.125	15254.75	17958.5	583.25	1412.125	1149.875	0.1955624	0.1933676	0.194465	6439.242	6478.317	12917.559	1.390239441	22.67098017	4.408712159	4.008839118	2.112470855	0.050566764	1.792101558	-0.568138505	-0.051462166	-1.161156237	0.003888224	14.12829555	0.200519454	-0.050062673
Protein Malnutrition	10	29	T2-HASTE	ISPD	Tim Trio	(0.512x0.512x1.0)	15c-HE	2	134	135	-31	F	47761.625	33282.75	2641.75	12462.875	15187.25	465.5	1451.625	1073.75	0.2031923	0.2071396	0.20516595	5712.75	5627.461	11340.211	1.33923875	21.24176685	4.358087276	-2.450793942	-0.965878853	-0.223876895	-1.080365708	-2.21420988	-0.054677119	0.356056817	-0.088880327	-3.357939173	0.111496106	-0.101786641
Protein Malnutrition	8	31	T2-HASTE	ISPD	Tim Trio	(0.512x0.512x1.0)	15c-HE	2	132	135	-33	M	56823.875	38829.375	2927.875	14729.25	17900.125	680.25	1422.5	1169.375	0.2003113	0.1987742	0.19954275	6312.795	6354.527	12667.322	1.413094654	22.45031688	4.479797969	4.132639139	2.367083813	0.151152928	1.355254987	1.38377028	0.001398277	-1.170237858	0.040026174	13.44490415	0.313665007	-0.02642435
Protein Malnutrition	6	32	T2-HASTE	ISPD	Tim Trio	(0.512x0.512x1.0)	15c-HE	2	138	135	-27	F	51478	36187	2958.25	13326.375	16479.375	517.125	1637.875	1268	0.2040785	0.201297	0.20268775	6170.692	6096.333	12267.025	1.343388067	22.09274579	4.477928935	-1.456474898	-0.837000865	-0.075820269	-0.470810961	-1.532583798	-0.040406236	0.402297666	0.0388068	0.078054911	0.109831445	-0.100017609
Protein Malnutrition	7	33	T2-HASTE	ISPD	Tim Trio	(0.512x0.512x1.0)	15c-HE	2	137	135	-28	F	48710.25	34677.125	2992.875	13084.625	15596.75	465	1382	1155.875	0.2048558	0.2033129	0.20408435	5876.673	5851.005	11727.678	1.329909467	21.6016083	4.408550189	-2.509721984	-1.439127552	-0.00027076	-0.658200547	-2.761602123	-0.253237857	-1.024688406	-0.056685798	-4.00428844	0.066473201	-0.112970299
Protein Malnutrition	9	34	T2-HASTE	ISPD	Tim Trio	(0.512x0.512x1.0)	15c-HE	2	135	135	-30	F	50383.125	35927.125	3018.125	13781.5	16071.25	524.5	1407.75	1124	0.2035289	0.2037477	0.2036383	5993.931	5994.061	11987.992	1.340612339	21.84003311	4.447467214	-0.304636826	-0.382751069	0.109205979	0.165095097	-2.27367103	-0.141438405	0.39920843	-0.055276078	1.51168283	0.165915328	-0.101081015
Protein Malnutrition	10	35	T2-HASTE	ISPD	Tim Trio	(0.512x0.512x1.0)	15c-HE	1	132	135	-33	M	46965.875	32521.75	2659.875	12623.5	14338.375	508	1279.375	1112.625	0.2027732	0.2046812	0.2037272	5250.177	5192.536	10442.713	1.373050758	20.38387471	4.15274972	-2.174985861	-1.194666187	-0.116847072	-0.750495013	-2.16660472	-0.141726723	-0.913101724	-0.016723826	-8.80118585	-0.013383242	-0.066468246
Normative 10	25	49	T2-HASTE	BTK	PRISMA	(0.5x0.5x1.0)	15c-HE	1	97	97	-68	F	24845.25	14369.75	1170.5	4942.25	5068.375	675.125	314.25	611.375	0.1429807	0.1407564	0.14186855	1975.035	1948.743	3923.778	1.29170789	12.4948856	1.772631302	1.198405111	0.397961136	0.221212838	0.705870856	-0.193806906	-0.039200625	0.321674376	0.032070745	6.242775753	0.195497688	-0.004358729
Normative 13	26	50	T2-HASTE	BTK	PRISMA	(0.5x0.5x1.0)	15c-HE	1	97	97	-68	M	27427	14109.375	1122.125	4328.25	5341	765.125	371.125	646.125	0.1461746	0.1439978	0.1450862	1910.376	1888.035	3798.411	1.406114294	12.29365575	1.783639797	0.938030111	0.670586136	0.172837838	0.091870856	2.648318094	0.017674375	0.411674376	0.066820745	4.989105753	0.206506183	0.110047675
Normative 2	22	46	T2-HASTE	BTK	PRISMA	(0.5x0.5x1.0)	15c-HE	1	100	97	-65	F	22411.25	12729.75	1075.125	4314.625	4623.75	426.625	372	603	0.1532567	0.1494367	0.1513467	1794.127	1802.739	3596.866	1.285494094	11.96305776	1.810569313	-2.079216596	-0.736866135	-0.025307086	-0.721185216	-1.958676712	-0.034589083	0.020035918	-0.018974905	-0.910266389	0.112172119	-0.04073702
Normative 4	23	47	T2-HASTE	BTK	PRISMA	(0.5x0.5x1.0)	15c-HE	1	96	97	-69	M	28897.625	15834.5	1310.5	5304.25	6052.375	465.75	437.5	706.5	0.143791	0.1446734	0.1442322	2134.948	2123.603	4258.551	1.421228723	13.01700275	1.877470944	3.183280112	1.596535384	0.409847996	1.305061037	2.732130204	0.100358635	0.128608636	0.14114317	10.70592593	0.33379355	0.136578936
Normative 7	24	48	T2-HASTE	BTK	PRISMA	(0.5x0.5x1.0)	15c-HE	1	96	97	-69	M	27440.25	14469.75	1130.125	4591.5	5316.875	766.25	350.75	627.625	0.1438733	0.1387135	0.1412934	1928.661	1923.804	3852.465	1.380122856	12.38082033	1.749328199	1.818530112	0.861035384	0.229472996	0.592311037	2.639505204	0.013608635	0.429108636	0.06226817	6.645065927	0.205650805	0.095473069
Normative 11	25	49	T2-HASTE	BTK	PRISMA	(0.5x0.5x1.0)	15c-HE	2	124	122	-41	F	49445.625	31360.75	2421.625	13409.5	13037.625	537.5	983.125	971.375	0.1889912	0.1894548	0.189223	5105.925	5039.143	10145.068	1.285119528	20.09127746	3.801731795	1.294880942	0.169462988	0.029531743	1.116522179	1.964236247	-0.112792489	-0.558417489	-0.025494419	6.466699352	0.12342616	-0.145307386
Normative 14	26	50	T2-HASTE	BTK	PRISMA	(0.5x0.5x1.0)	15c-HE	2	123	122	-42	M	48906.625	29443.875	2310.5	11881	12608.25	452	1155.625	1036.5	0.194538	0.1940457	0.19429185	4871.075	4828.61	9699.685	1.2998618	19.64530996	3.816923617	0.002380826	0.085860072	-0.030566856	-0.220448908	3.426499761	0.09780618	-0.60581882	0.056058074	4.6889097	0.219228981	-0.128971643
Normative 2	22	46	T2-HASTE	BTK	PRISMA	(0.5x0.5x1.0)	15c-HE	2	121	122	-44	F	38057.75	23200	1896.625	9758.5	9441.375	341.125	877.75	884.625	0.1938839	0.1949032	0.19439355	3795.881	3732.999	7528.88	1.254021182	17.30793509	3.364550945	-4.970212798	-2.387127215	-0.34071231	-1.916503594	-0.990415786	-0.106002615	-0.642627615	-0.06309124	-11.49381314	-0.060394706	-0.171226278
Normative 5	23	47	T2-HASTE	BTK	PRISMA	(0.5x0.5x1.0)	15c-HE	2	122	122	-43	M	53157.375	32091.75	2543.875	13165.875	13604.25	465.625	1269.75	1042.375	0.1805179	0.1819258	0.18122185	5009.982	5041.289	10051.271	1.353485544	19.99818407	3.624107913	3.282417722	1.428607838	0.254404135	1.270315066	5.120070457	0.249330012	-0.554794988	0.078318733	10.94228669	0.110978208	-0.07362481
Normative 8	24	48	T2-HASTE	BTK	PRISMA	(0.5x0.5x1.0)	15c-HE	2	122	122	-43	M	51698.75	31147.25	2399.5	12963.75	13126	479	1122.75	1056.25	0.1837168	0.1840456	0.1838812	4920.566	4903.642	9824.208	1.336087347	19.77100949	3.63551695	2.337917722	0.950357838	0.110029135	1.068190066	4.605945457	0.102330012	-0.541419988	0.092193733	8.671656688	0.122387245	-0.091023007
Normative 12	25	49	T2-HASTE	BTK	PRISMA	(0.5x0.5x1.0)	15c-HE	3	147	147	-18	F	60437.875	43040.25	3436.875	14155.25	21306.75	677.625	2061.875	1401.875	0.2014519	0.1984834	0.19996765	7251.138	7172.478	14423.616	1.477212788	23.95615674	4.790456367	1.910706396	1.805024414	0.070285035	0.05491027	0.396421242	0.006172461	-1.37807754	0.023849825	13.45509559	0.279167563	0.030565407
Normative 15	26	50	T2-HASTE	BTK	PRISMA	(0.5x0.5x1.0)	15c-HE	3	146	147	-19	M	55370.75	39743.25	3287.375	13132.875	19069.25	580.75	2242.125	1430.875	0.2082613	0.2075908	0.20792605	6736.387	6670.092	13406.479	1.422390622	23.09603539	4.802267409	-1.052909083	-0.220506259	-0.045421922	-0.946081121	-1.359729029	0.226809293	-1.434565708	0.069274684	3.925350572	0.300848774	-0.024000785
Normative 3	22	46	T2-HASTE	BTK	PRISMA	(0.5x0.5x1.0)	15c-HE	3	147	147	-18	F	49409.125	35575.375	3100	11848.75	16742.375	481.875	2026.375	1376	0.2130896	0.2121237	0.21260665	5985.85	5960.633	11946.483	1.401448024	21.80218924	4.635290416	-5.554168604	-2.759350586	-0.266589965	-2.25158973	-3.167453758	-0.029327539	-1.57382754	-0.002025175	-11.31623441	0.124001612	-0.045199357
Normative 6	23	47	T2-HASTE	BTK	PRISMA	(0.5x0.5x1.0)	15c-HE	3	148	147	-17	M	65045.125	47165.75	3988.375	15665.5	22607.125	659.375	2623	1622.375	0.1954036	0.1934973	0.19445045	7673.523	7617.374	15290.897	1.47846951	24.66587644	4.796290773	5.715632272	2.901085834	0.588763637	1.545929847	0.865289235	0.527464314	-1.436160686	0.227962353	21.53922122	0.276182409	0.031585879
Normative 9	24	48	T2-HASTE	BTK	PRISMA	(0.5x0.5x1.0)	15c-HE	3	148	147	-17	M	61613.125	43660.625	3510.5	14075.75	21374.375	707.375	2491	1501.625	0.2013031	0.201056	0.20117955	7207.89	7197.819	14405.709	1.483743355	23.94128127	4.816496193	2.210507272	1.668335834	0.110888637	-0.043820153	0.938414235	0.395464314	-1.388160686	0.107212353	12.68734122	0.296387829	0.036859724
THC 1	17	36	T2-HASTE	BTK	PRISMA	(0.6375x0.6375x1.0)	15c-HE	1	85	85	-80	F	16418.66942	8463.755355	425.934082	2313.101715	2900.186035	740.202942	231.10289	444.847198	0.1224771	0.1228911	0.1226841	1194.257	1190.974	2385.231	1.21589315	9.741936461	1.195180707	0.624036193	0.32229582	-0.017246639	0.029317194	1.473286399	0.033561319	0.542661372	0.022735446	-0.239066538	-0.138941869	0.110560994
THC 1	18	37	T2-HASTE	BTK	PRISMA	(0.6375x0.6375x1.0)	15c-HE	1	83	85	-82	M	14466.47133	7673.808243	372.562744	2110.238999	2692.400635	652.373474	174.363525	418.420624	0.1316239	0.131748	0.13168595	1121.902	1128.252	2250.154	1.196540608	9.462070754	1.246021776	0.530379423	0.369967865	-0.005484117	-0.002335807	0.965869497	-0.004454659	-0.344157713	0.020174136	-0.812115363	-0.070354998	0.135262325
THC 1	19	38	T2-HASTE	BTK	PRISMA	(0.6375x0.6375x1.0)	15c-HE	1	85	85	-80	F	9731.712044	5244.636849	290.433129	1382.731171	1671.350708	491.4823	143.532516	334.995575	0.1415784	0.1405851	0.14108175	823.6287	811.8102	1635.4389	1.021958514	8.066724631	1.138067628	-2.595082313	-0.906539507	-0.152747592	-0.90105335	-1.994552468	-0.054009055	-0.967535473	-0.087116177	-7.736987538	-0.196054948	-0.083373642
THC 1	20	39	T2-HASTE	BTK	PRISMA	(0.6375x0.6375x1.0)	15c-HE	1	90	85	-75	M	20422.03488	11113.66574	564.284882	3171.705963	3974.865967	827.514221	307.27359	519.981567	0.1217767	0.1241658	0.12297125	1478.648	1491.894	2970.542	1.338094518	10.87171149	1.336907952	1.295786081	0.648451785	-0.067366121	0.293675711	1.089266067	0.054630206	-1.534902161	0.035177563	2.942675026	-0.063411629	0.138299502
THC 1	21	40	T2-HASTE	BTK	PRISMA	(0.6375x0.6375x1.0)	15c-HE	1	84	85	-81	F	16228.76068	8280.841736	394.584869	2284.343216	3041.127686	643.305481	215.81694	422.825043	0.1261835	0.1274289	0.1268062	1158.022	1167.986	2326.008	1.307445067	9.620234806	1.219905419	0.795868539	0.593917448	-0.015272873	0.090233459	1.797556259	0.027855814	0.473555291	0.0127349	-0.424882748	-0.104844172	0.223700979
THC 1	17	36	T2-HASTE	BTK	PRISMA	(0.6375x0.6375x1.0)	15c-HE	2	112	110	-53	F	38545.73656	22662.85278	1725.240166	8592.520721	9486.359375	346.1362	813.264526	849.79541	0.1576971	0.1607307	0.1592139	3044.634	3019.166	6063.8	1.564424845	15.53289851	2.473053349	0.405159149	0.705248499	-0.025204229	-0.473329255	1.278517218	0.122970613	-0.318203299	0.046449449	-0.904838323	-0.084118851	0.164315889
THC 1	18	37	T2-HASTE	BTK	PRISMA	(0.6375x0.6375x1.0)	15c-HE	2	110	110	-55	M	37630.91126	22059.96399	1655.546601	8496.918213	9287.124023	316.341522	716.626221	798.237671	0.1608237	0.1594789	0.1601513	2990.859	2977.74	5968.599	1.555997316	15.41048372	2.468009002	1.112255696	1.141190247	0.015542487	0.123527917	1.34958234	0.082081399	-0.890200435	0.026145116	3.240569301	0.093722744	0.16420907
THC 1	19	38	T2-HASTE	BTK	PRISMA	(0.6375x0.6375x1.0)	15c-HE	2	108	110	-57	F	25845.9579	15230.25184	1310.446742	6290.559067	5522.634277	265.561066	463.242157	661.959534	0.1410205	0.135373	0.13819675	2040.442	2021.183	4061.625	1.359710529	12.7124712	1.756822204	-4.425848943	-2.011152827	-0.219263186	-1.377419434	-3.178579071	-0.119035587	-1.506444828	-0.079248653	-11.08841123	-0.448115044	-0.022428462
THC 1	20	39	T2-HASTE	BTK	PRISMA	(0.6375x0.6375x1.0)	15c-HE	2	112	110	-53	M	39750.99341	24178.49243	1921.366669	9623.673737	9685.594727	374.117249	796.165039	859.640564	0.1597061	0.156107	0.15790655	3195.311	3186.612	6381.923	1.517660857	15.93513878	2.516262789	1.920798799	0.904483851	0.170922274	0.557823761	0.968134408	0.105871126	0.29394073	0.056294603	2.276391677	-0.040909411	0.117551901
THC 1	21	40	T2-HASTE	BTK	PRISMA	(0.6375x0.6375x1.0)	15c-HE	2	110	110	-55	F	35556.94302	21392.30435	1638.447083	8441.992462	8847.458008	307.791748	649.264465	741.239258	0.1671865	0.1654934	0.16633995	2895.073	2900.05	5795.123	1.526707545	15.18488123	2.525852384	0.444596056	0.701524232	-0.001557031	0.068602166	-0.05672626	0.014719643	-0.316716677	-0.030853297	1.505809301	0.151566126	0.134919299
THC 2	32	41	T2-HASTE	BTK	PRISMA	(0.6375x0.6375x1.0)	15c-HE	1	112	110	-53	F	39286.71659	23656.43925	1882.763252	9458.897308	9502.163086	369.71283	754.452515	846.427307	0.1580036	0.1554322	0.1567179	3092.252	3123.495	6215.747	1.528724236	15.72630646	2.464593724	1.398745619	0.72105221	0.132318857	0.393047332	1.025910768	0.064158602	-0.320581083	0.043081346	0.614631677	-0.092578476	0.12861528
THC 2	33	42	T2-HASTE	BTK	PRISMA	(0.6375x0.6375x1.0)	15c-HE	1	112	110	-53	M	36689.65878	21780.41269	1801.410828	8337.84079	8959.382812	275.665344	795.128723	871.817566	0.1600965	0.1585487	0.1593226	2854.026	2898.673	5752.699	1.557422492	15.12919762	2.4104231	-0.477280941	0.178271936	0.050966433	-0.728009186	0.304879518	0.10483481	-1.405589904	0.068471605	-4.015848323	-0.1467491	0.157313536
THC 2	34	43	T2-HASTE	BTK	PRISMA	(0.6375x0.6375x1.0)	15c-HE	1	116	110	-49	F	37710.70693	22328.11513	1649.069535	8946.169068	9021.303711	315.305176	670.250244	761.706909	0.1473447	0.1473032	0.14732395	2913.922	2917.642	5831.564	1.546978428	15.23254933	2.244119336	-2.573684482	-1.086003301	-0.320828831	-1.406500174	0.135797644	-0.142018348	-0.414628569	-0.105128187	-14.21583949	-0.702685632	0.133553237
THC 2	35	44	T2-HASTE	BTK	PRISMA	(0.6375x0.6375x1.0)	15c-HE	1	115	110	-50	F	36078.99703	21103.94332	1695.704521	8083.678711	8670.503906	268.929169	808.082886	867.672241	0.1597214	0.1579096	0.1588155	2791.351	2837.638	5628.989	1.540330583	14.96563918	2.376775469	-3.13629942	-1.09943757	-0.219644909	-1.963464733	-0.125743304	0.027609071	-1.647458065	0.016822447	-13.42187653	-0.471201002	0.129865489
THC 2	36	45	T2-HASTE	BTK	PRISMA	(0.6375x0.6375x1.0)	15c-HE	1	110	110	-55	F	36335.75004	21987.93852	1667.2053	8781.910278	9111.983398	334.218323	519.463379	720.512512	0.1590247	0.1616994	0.16036205	3017.311	2989.28	6006.591	1.516997478	15.4594522	2.479109446	1.040230226	0.966049622	0.027201186	0.408519982	0.12644659	-0.115081443	-0.496963416	-0.051580043	3.620489301	0.104823188	0.125209232
THC 1	17	36	T2-HASTE	BTK	PRISMA	(0.6375x0.6375x1.0)	15c-HE	3	136	135	-29	F	55485.42218	36992.78546	2769.86673	13175.97421	17347.48438	624.651428	1838.978149	1235.830566	0.1904062	0.1917598	0.191083	5674.496	5580.191	11254.687	1.541356448	21.16151619	4.043605997	0.276541224	0.599143622	-0.181560513	-0.506769221	1.729151541	0.246791249	-1.013143667	0.039909895	-7.327375108	-0.269697924	0.09904626
THC 1	18	37	T2-HASTE	BTK	PRISMA	(0.6375x0.6375x1.0)	15c-HE	3	134	135	-31	M	56024.31712	37485.30541	2689.809799	13702.43286	17833.52734	616.101685	1529.372559	1114.061157	0.1873097	0.1895796	0.18844465	5830.341	5823.196	11653.537	1.530310269	21.53321863	4.057819848	1.751761468	1.680398487	-0.175817096	0.159192152	1.84592684	0.02307044	-1.600135904	-0.04856917	-0.224679173	-0.188771322	0.089284878
THC 1	19	38	T2-HASTE	BTK	PRISMA	(0.6375x0.6375x1.0)	15c-HE	3	135	135	-30	F	50567.75115	33671.07146	2670.378524	12554.1731	15467.57227	536.044739	1316.405762	1126.49707	0.1834576	0.1832733	0.18336545	4922.904	4977.312	9900.216	1.56234695	19.84734437	3.639317232	-2.560690366	-0.986428799	-0.238540497	-1.062231803	0.16700866	-0.232782643	0.574870838	-0.052779008	-19.36607717	-0.642234654	0.120653596
THC 1	20	39	T2-HASTE	BTK	PRISMA	(0.6375x0.6375x1.0)	15c-HE	3	139	135	-26	M	62811.54104	42341.31644	3234.922485	15166.77487	19871.48242	768.702209	1916.444214	1382.990234	0.1853385	0.1858102	0.18557435	6457.547	6358.645	12816.192	1.550498184	22.58185283	4.19061266	4.255236954	2.281847744	0.160724605	1.320450569	3.619994739	0.195187173	-0.316176664	0.137175566	4.350423865	-0.200972755	0.106606947
THC 1	21	40	T2-HASTE	BTK	PRISMA	(0.6375x0.6375x1.0)	15c-HE	3	137	135	-28	F	53185.27609	36028.73508	2846.814667	12890.72272	16803.15039	622.578796	1649.587524	1215.880981	0.193269	0.1920252	0.1926471	5611.963	5594.584	11206.547	1.499404802	21.1162103	4.067976678	-1.158111904	-0.232727162	-0.146331093	-0.852102827	0.361813897	0.014349667	-0.952554833	0.003320183	-9.21559844	-0.27410031	0.056525036
THC 2	34	43	T2-HASTE	BTK	PRISMA	(0.6375x0.6375x1.0)	15c-HE	2	147	147	-18	F	60573.83189	42914.41002	3374.827865	14906.91467	20683.96875	721.807983	1898.308228	1328.58252	0.1875824	0.1876601	0.18762125	6253.027	6396.217	12649.244	1.635194068	22.43429132	4.209149781	1.784866416	1.182243164	0.0082379	0.80657494	0.658218122	-0.157394311	-1.333894557	-0.049442655	-4.28862441	-0.302139023	0.188546687
THC 1	17	36	T2-HASTE	BTK	PRISMA	(0.6375x0.6375x1.0)	15c-HE	4	154	155	-11	F	59831.55634	41668.21454	3389.336517	13553.20071	19878.73438	785.801697	2525.032227	1536.109009	0.1979684	0.1981409	0.19805465	6426.107	6343.521	12769.628	1.556719928	22.54079312	4.464308892	-1.452212214	-0.898145319	-0.192645368	-0.647075517	1.090621874	0.204328368	-1.355356995	0.044301327	-6.295534625	-0.091989614	0.108755819
THC 1	18	37	T2-HASTE	BTK	PRISMA	(0.6375x0.6375x1.0)	15c-HE	4	153	155	-12	M	61638.66774	42927.36501	3369.127945	13899.07868	21240.74023	778.547302	2243.14917	1396.72168	0.1929918	0.1919963	0.19249405	6822.91	6669.854	13492.764	1.574231954	23.17024	4.460133337	0.056714526	0.624526446	-0.184289986	-0.291083658	1.646468213	-0.04184296	0.455344355	-0.078976587	1.28079042	-0.091725019	0.1264138
THC 1	19	38	T2-HASTE	BTK	PRISMA	(0.6375x0.6375x1.0)	15c-HE	4	155	155	-10	F	59858.50259	43045.5065	3772.003478	14837.99857	20047.6582	755.488831	2142.624512	1489.73291	0.1948329	0.1924624	0.19364765	6406.46	6324.356	12730.816	1.574734738	22.50651181	4.358333122	-0.314005086	-0.883126226	0.162166992	0.628642239	-0.266987633	-0.213000223	-0.326753073	-0.018129439	-6.998484409	-0.201920274	0.126635941
THC 1	20	39	T2-HASTE	BTK	PRISMA	(0.6375x0.6375x1.0)	15c-HE	4	154	155	-11	M	66904.28963	46400.64314	3797.652847	14914.16821	22573.98633	965.346863	2501.714844	1647.774048	0.1926337	0.1876381	0.1901359	7246.578	7163.082	14409.66	1.566587021	23.94456419	4.552721263	3.280216386	1.797106631	0.215670962	0.713891983	3.430926554	0.181010985	-1.012659062	0.155966366	10.10478538	-0.003577243	0.118622912
THC 1	21	40	T2-HASTE	BTK	PRISMA	(0.6375x0.6375x1.0)	15c-HE	4	154	155	-11	F	58963.88703	41359.38898	3463.175416	13344.37897	19959.83008	800.05127	2306.624756	1485.328491	0.1964798	0.1951282	0.195804	6434.877	6428.793	12863.67	1.551643511	22.62364176	4.429799552	-1.761037774	-0.817049619	-0.118806469	-0.855897257	0.531778124	-0.014079103	-1.520652588	-0.006479191	-5.355114625	-0.126498954	0.103679402
THC 2	32	41	T2-HASTE	BTK	PRISMA	(0.6375x0.6375x1.0)	15c-HE	2	157	155	-8	F	63713.41379	44730.58957	3763.71286	14616.2229	21244.62695	1017.422729	2554.308838	1534.295288	0.1961219	0.1938703	0.1949961	6689.096	6814.788	13503.884	1.573223448	23.17978586	4.519967841	0.923651808	0.025613514	0.100252259	0.391400364	1.889987334	0.131296204	-0.511544646	-0.00550324	0.183187246	-0.046942364	0.124885669
THC 2	33	42	T2-HASTE	BTK	PRISMA	(0.6375x0.6375x1.0)	15c-HE	2	156	155	-9	M	58841.07926	41049.2648	3662.151887	13431.43134	19254.34375	742.275574	2404.55835	1554.503906	0.1986102	0.198685	0.1986476	6192.772	6323.879	12516.651	1.538298364	22.31640023	4.433099347	-2.538972411	-1.823758314	0.025159487	-0.786075723	0.705140012	0.014824711	-1.663093302	0.03064388	-9.427312249	-0.130675725	0.090075278
THC 2	35	44	T2-HASTE	BTK	PRISMA	(0.6375x0.6375x1.0)	15c-HE	2	155	155	-10	F	55079.69569	38585.89296	3376.123214	12629.04727	18210.49414	692.531433	2235.635498	1442.061401	0.1966416	0.1957428	0.1961922	5936.19	5981.945	11918.135	1.527965083	21.77630649	4.272341478	-4.773618626	-2.720290286	-0.233713272	-1.580309061	-0.586180993	-0.119989237	-0.300326498	-0.065800948	-15.12529441	-0.287911918	0.079866286
THC 2	36	45	T2-HASTE	BTK	PRISMA	(0.6375x0.6375x1.0)	15c-HE	2	155	155	-10	F	62718.26975	43874.8342	3429.235413	14586.42783	22049.85938	846.68634	1710.472412	1252.152832	0.1932337	0.1952972	0.19426545	6994.752	6936.717	13931.469	1.582737569	23.54390662	4.573767614	0.515322614	1.119074954	-0.180601073	0.377071499	1.763451827	-0.645152323	-1.508938395	-0.255709517	5.008045591	0.013514218	0.134638772
Normative 1	1	1	TSE	ISPD	Tim Trio	(0.6667x0.6667x1.0)	15c-HE	1	87	85	-78	F	13760.625	8334.125	445	2582.875	2411.25	712.5	180.875	397.625	0.1327044	0.132726	0.1327152	1259.606	1264.715	2524.321	0.955207361	10.02195297	1.330065492	-0.255507949	-0.446473123	-0.069284957	0.092648532	-1.737055371	-0.037211636	0.494413365	-0.049054421	0.221403079	-0.026264445	-0.19061294
Normative 1	2	2	TSE	ISPD	Tim Trio	(0.6667x0.6667x1.0)	15c-HE	1	87	85	-78	F	11851.125	6706.375	373	1977.25	2129.375	540.625	152.625	364.375	0.1391236	0.1381368	0.1386302	1040.884	1048.785	2089.669	1.019001095	9.118403791	1.264086141	-1.883257949	-0.728348123	-0.141284957	-0.512976468	-2.018805371	-0.065461636	-0.345232166	-0.082304421	-4.125116921	-0.092243796	-0.126819206
Normative 1	3	3	TSE	ISPD	Tim Trio	(0.6667x0.6667x1.0)	15c-HE	1	83	85	-82	M	11976	6399.625	359.75	1795.875	2022.5	535	163.5	387.25	0.1360465	0.1393622	0.13770435	1012.578	990.0065	2002.5845	1.009944899	8.926382556	1.229201708	-0.74380382	-0.29993277	-0.018296861	-0.316699806	-0.250418589	-0.015318184	0.322538365	-0.010996488	-3.287810363	-0.087175066	-0.051333384
Normative 1	4	4	TSE	ISPD	Tim Trio	(0.6667x0.6667x1.0)	15c-HE	1	85	85	-80	M	15990.875	8911	454.75	2572.125	2866.5	840.75	199.5	402.125	0.1338906	0.132894	0.1333923	1328.112	1321.316	2649.428	1.081931647	10.26729714	1.369578381	1.071280838	0.288609785	0.011569279	0.288340479	0.598247337	0.001958429	-0.389294821	-0.019986752	2.402903462	0.035455805	-0.023400509
Normative 1	5	5	TSE	ISPD	Tim Trio	(0.6667x0.6667x1.0)	15c-HE	1	85	85	-80	F	15965	8999.375	463.375	2697	2868.875	682.375	219	466.5	0.1330698	0.1323652	0.1327175	1323.439	1332.97	2656.409	1.079982412	10.28081494	1.364444057	1.159655838	0.290984785	0.020194279	0.413215479	0.483997337	0.021458429	0.356181817	0.044388248	2.472713462	0.030321481	-0.025349744
Normative 1	1	1	TSE	ISPD	Tim Trio	(0.6667x0.6667x1.0)	15c-HE	2	111	110	-54	F	35018	22075.25	1693.75	9828.625	7902.125	316.75	518.875	745.75	0.1578748	0.1546698	0.1562723	2965.016	2990.813	5955.829	1.326788429	15.39398929	2.405654113	0.474374065	-0.558706228	-0.00148643	1.106375928	-1.475516914	-0.143107166	-0.350357166	-0.041925073	0.605206018	-0.058602486	-0.069315208
Normative 1	2	2	TSE	ISPD	Tim Trio	(0.6667x0.6667x1.0)	15c-HE	2	110	110	-55	F	27382.125	17144.5	1454.375	7515.375	6084.875	245.25	452.625	630.5	0.1617442	0.1594696	0.1606069	2423.703	2404.097	4827.8	1.260382576	13.85972794	2.225967939	-3.803208294	-2.061058776	-0.185629114	-0.858015296	-3.98373993	-0.181919822	-0.914587167	-0.141592555	-8.167420699	-0.148318319	-0.13140567
Normative 1	3	3	TSE	ISPD	Tim Trio	(0.6667x0.6667x1.0)	15c-HE	2	111	110	-54	M	34295.375	20342.5	1525.75	8595.125	7617.625	311.625	661.25	744.375	0.1638297	0.1618063	0.162818	2826.651	2880.793	5707.444	1.33468239	15.06957137	2.453597471	-1.258375935	-0.843206228	-0.16948643	-0.127124072	-0.465391914	-0.000732166	0.64320843	-0.043300073	-1.878643982	-0.010659128	-0.061421247
Normative 1	4	4	TSE	ISPD	Tim Trio	(0.6667x0.6667x1.0)	15c-HE	2	111	110	-54	M	37595.625	21955.375	1807.125	8937.625	8484.625	312.75	752.5	787.5	0.1629659	0.1617032	0.16233455	3042.755	3063.593	6106.348	1.389476165	15.58729826	2.530357049	0.354499065	0.023793772	0.11188857	0.215375928	1.221983086	0.090517834	-0.349232166	-0.000175073	2.110396018	0.06610045	-0.006627472
Normative 1	5	5	TSE	ISPD	Tim Trio	(0.6667x0.6667x1.0)	15c-HE	2	111	110	-54	F	40917.125	24321.5	1866.75	10261	9230.75	361.25	774.875	887.125	0.1590798	0.1571777	0.15812875	3252.476	3278.186	6530.662	1.413447825	16.11976379	2.548998099	2.720624065	0.769918772	0.17151357	1.538750928	2.177358086	0.112892834	-0.836087167	0.099449927	6.353536018	0.0847415	0.017344188
Normative 1	3	3	TSE	ISPD	Tim Trio	(0.6667x0.6667x1.0)	15c-HE	3	133	135	-32	M	51377.5	35008.75	2723.375	13079.375	16082.375	549	1430.625	1144	0.1971471	0.1969885	0.1970678	5846.691	5697.111	11543.802	1.393161023	21.43159554	4.223477384	-0.213035882	0.236345855	-0.098183236	-0.383273442	-0.284763505	-0.032962166	0.48483343	-0.001986776	0.390725552	0.015284679	-0.047141091
Normative 1	4	4	TSE	ISPD	Tim Trio	(0.6667x0.6667x1.0)	15c-HE	3	133	135	-32	M	52765	35831.125	3002.75	13068.625	16380	627.5	1575.25	1177	0.2001352	0.2007122	0.2004237	5962.563	5920.47	11883.033	1.37843596	21.74421441	4.358055905	0.609339118	0.533970855	0.181191764	-0.394023442	0.280361495	0.111662834	-0.300732166	0.031013224	3.783035552	0.1498632	-0.061866154
Normative 1	5	5	TSE	ISPD	Tim Trio	(0.6667x0.6667x1.0)	15c-HE	3	135	135	-30	F	55049.125	39630	3345.25	15985.875	16687.5	635.125	1689.75	1286.5	0.1934818	0.1935981	0.19353995	6105.227	6131.394	12236.621	1.363734318	22.06535021	4.270526776	3.398238174	0.233498931	0.436330979	2.369470097	-1.31054603	0.140561595	-0.914063406	0.107223922	3.99797283	-0.01102511	-0.077959036
	41	51	T2-SPACE	NA	PRISMA	0.5iso	16ch-PH		1934	4.5Y		F	99481.125	75176.375	7248.875	22856.625	31688.125	1179	8556.125	3647.625
	42	52	T2-SPACE	NA	PRISMA	0.5iso	16ch-PH		1937	4.5Y		F	100715	76235.375	7851.5	23998.125	31740.625	1441.125	7489.25	3714.75
	43	53	T2-SPACE	NA	PRISMA	0.5iso	16ch-PH		1966	4.5Y		F	75936.625	57455.875	6289.5	16983.75	22947.5	946	7248.75	3040.375
	44	54	T2-SPACE	NA	PRISMA	0.5iso	16ch-PH		1806	4.5Y		F	98981.25	75019.375	7629	23495.5	31455	1211.125	7707	3521.75
	45	55	T2-SPACE	NA	PRISMA	0.5iso	16ch-PH		1946.402778	4.5Y		F	88652	66491.25	6560.25	19962.25	29060.125	994.125	6992.375	2922.125
	46	56	T2-SPACE	NA	PRISMA	0.5iso	16ch-PH		1593.569444	4.5Y		F	82204	61480.75	6216.375	17946.625	26482.125	944.375	7033.375	2857.875
	47	57	T2-SPACE	NA	PRISMA	0.5iso	16ch-PH		1649.333333	4.5Y		F	82825.625	62231	6176.625	18651.5	26359	962.875	6941.375	3139.625
	48	58	T2-SPACE	NA	PRISMA	0.5iso	16ch-PH		1599.652778	4.5Y		F	75365.75	56563.75	6011.375	16719.375	23334.75	912.25	6664.75	2921.25
	49	59	T2-SPACE	NA	PRISMA	0.5iso	16ch-PH		1643.25	4.5Y		F	91826.375	69495.25	7354.125	21187.625	29094.375	1371.125	7156.875	3331.125
	50	60	T2-SPACE	NA	PRISMA	0.5iso	16ch-PH		1647.305556	4.5Y		F	91170.75	68576.375	6544.875	21069.625	29302.625	1042.625	7481	3135.625
	51	61	T2-SPACE	NA	PRISMA	0.5iso	16ch-PH		1943	4.5Y		M	92125.375	68871.25	6854.375	20910.5	29162.25	1050.25	7501.5	3392.375
	52	62	T2-SPACE	NA	PRISMA	0.5iso	16ch-PH		1939	4.5Y		M	97129.875	73199.125	6963	22532.625	30484	1106.875	8331.75	3780.875
	53	63	T2-SPACE	NA	PRISMA	0.5iso	16ch-PH		1967	4.5Y		M	95943.25	71808.375	6825.875	21890.375	30162.25	1135.125	8347.375	3447.375
	54	64	T2-SPACE	NA	PRISMA	0.5iso	16ch-PH		1968	4.5Y		M	95521.125	72296.25	7285.375	21715.875	29692	1133.875	8881.5	3587.625
	55	65	T2-SPACE	NA	PRISMA	0.5iso	16ch-PH		1597.625	4.5Y		M	91427.75	68762	6639	20654.875	29018.375	1073.5	8168	3208.25
	56	66	T2-SPACE	NA	PRISMA	0.5iso	16ch-PH		1642.236111	4.5Y		M	92533.375	69435.375	7329.875	20435.75	29256.375	1057.5	8038.125	3317.75
	57	67	T2-SPACE	NA	PRISMA	0.5iso	16ch-PH		1657.444444	4.5Y		M	89613.125	67444.75	6985.375	20615.5	28263.625	1027.5	7212.625	3340.125
	58	68	T2-SPACE	NA	PRISMA	0.5iso	16ch-PH		1619.930556	4.5Y		M	108724.375	81126	7553	24589	35914.125	1217.25	8181	3671.625
	59	69	T2-SPACE	NA	PRISMA	0.5iso	16ch-PH		1654.402778	4.5Y		M	106773	80379.125	7968.75	24250.25	34721	1266.5	8468.375	3704.25
	60	70	T2-SPACE	NA	PRISMA	0.5iso	16ch-PH		1604.722222	4.5Y		M	101698.625	76691.5	8037.125	22967	31620.375	1151.625	8861.125	4054.25
