# Supplementary material for: Characterization of normative fetal rhesus macaque brain development with magnetic resonance imaging
Source: Imaging Neurosci (Camb). 2025 Sep 30;3:IMAG.a.160. doi: 10.1162/IMAG.a.160 (PMC12487360; doi:10.1162/IMAG.a.160)
Supplement: Supplementary Table 2 [file IMAG.a.160_Suppl_Table2.xlsx]

## Sheet: Sheet1
Supplemental Table 1: Model Fits (BIC)
Region	Linear	Quadratic	Logistic (3P)	Logistic (4P)	Gompertz
Whole Brain	1954.26	1954.5	1931.49	1935.58	1939.42
Cortical Plate	1820.83	1822.64	1795.53	1799.79	1804.52
Nascent White Matter	1840.92	1777.96	1744.84	1744.07	1762.04
Subcortical Grey Matter	1395.5	1392.67	1390.31	1385.07	1381.1
Brainstem	1195.8	1195.89	1196.29	1199.97	1195.52
Cerebellum	1415.1	1357.35	1349.13	1353.76	1352.99
CP Surface Area	1762.34	1766.76	1717.62	1693.28	1741.92
CP Mean Curvature	72.712	69.783	31.47	-44.108	52.206
CP Thickness	-150.526	-159.117	-171.6	---	-171.384
