# Supplementary material for: Characterization of normative fetal rhesus macaque brain development with magnetic resonance imaging
Source: Imaging Neurosci (Camb). 2025 Sep 30;3:IMAG.a.160. doi: 10.1162/IMAG.a.160 (PMC12487360; doi:10.1162/IMAG.a.160)
Supplement: Supplementary Table 3 [file IMAG.a.160_Suppl_Table3.xlsx]

## Sheet: Sheet1
Supplemental Table 2: Linear Mixed Effects Analysis Statistics (P Value)
				(Scanner/Reconstruction | Anesthesia | Resolution | Pulse Sequence)
Region Residuals	Age	Sex	Age*Sex	Age	PCon	Age*PCon
Whole Brain	0.097	0.271	0.02	0.726 | 0.468 | 0.676 | 0.701	0.721 | 0.685 | 0.740 | 0.508	0.800 | 0.874 | 0.710 | 0.468
Cortical Plate	0.025	0.102	0.005	0.631 | 0.339 | 0.588 | 0.511	0.719 | 0.611 | 0.807 | 0.597	0.948 | 0.833 | 0.741 | 0.711
Nascent White Matter	0.653	0.671	0.286	0.587 | 0.578 | 0.845 | 0.935	0.405 | 0.379 | 0.980 | 0.479	0.225 | 0.391 | 0.959 | 0.319
Subcortical Grey Matter	0.502	0.726	0.206	0.309 | 0.612 | 0.803 | 0.683	0.156 | 0.771 | 0.642 | 0.077	0.131 | 0.687 | 0.719 | 0.055
Brainstem	0.133	0.613	0.08	0.881 | 0.010 | 0.163 | 0.310	0.987 | 0.803 | 0.249 | 0.145	0.545 | 0.375 | 0.211 | 0.172
Cerebellum	0.018	0.035	0.002	0.492 | 0.037 | 0.286 | 0.499	0.260 | 0.723 | 0.412 | 0.416	0.112 | 0.800 | 0.341 | 0.414
Ventricle	0.016	0.813	0.822	0.001 | 0.733 | 0.924 | 0.005	0.080 | 0.391 | 0.140 | 0.832	0.025 | 0.346 | 0.098 | 0.984
CP Surface Area	0.064	0.038	0.001
CP Mean Curvature	0.914	0.659	0.221
CP Thickness	0.835	0.823	0.936
